# Supplementary material for: Is It Possible to Prepare a “Super” Anion-Exchange Membrane by a Polypyrrole-Based Modification?
Source: Membranes (Basel). 2023 Jan 12;13(1):103. doi: 10.3390/membranes13010103 (PMC9865286; doi:10.3390/membranes13010103)
Supplement: Supplementary file 1 [file membranes-13-00103-s001.zip]

Archive with 1 entries (1 files):
- membranes-2152282-supplementary.pdf
